# Supplementary material for: The relationship between optic nerve head deformation and visual field defects in myopic eyes with primary open-angle glaucoma
Source: PLoS One. 2018 Dec 31;13(12):e0209755. doi: 10.1371/journal.pone.0209755 (PMC6312218; doi:10.1371/journal.pone.0209755)
Supplement: S1 Table — (XLS) [file pone.0209755.s001.xls]

## Sheet: 工作表1
Case	Subgroup 1/2	1M/2F	Age	1OD/2OS	IOP	VA	LogMar	SE	AL	K	CCT	1 Tilt ratio	2 Tilt ratio	Final ave. tilt	1 Rotation Dir.(1+/2-)	1 Rotation degree (absolute)	2 Rotation Dir.(1+/2-)	2 Rotation degree (absolute)	Final ave. angle	1 (bPPA/Disc)	2 (bPPA/Disc)	Final ave. bPPA/Disc ratio	1 VF defect/0 no VF defect	MD (VF)	LV (VF)	Kappa VF 1upper/2lower/0no defect/3both	Kappa Rotation Dir. 1+/2-	Ave. RNFL	RNFL symmetry (%)	Rim Area	Disc Area	Ave. C/D ratio	Ver. C/D ratio	Cup volume
1	1	1	40	1	15.33	1	0	-3	26.01	40.25	602	1.0897	1.0367	1.0632	1	15.126	1	16.053	15.59	0.2883	0.2597	0.274	1	2.3	38.2	2	2	72	0.72	0.84	2.16	0.78	0.77	0.548
1	1	1	40	2	14.67	1	0	-2.5	25.91	40	611	1.24	1.1929	1.2165	2	1.102	2	0.17	0.636	0.4	0.4223	0.4112	0	-0.3	3.2	0	2	88		1.19	2.06	0.65	0.63	0.352
2	1	2	63	1	18.67	1	0	-1	24.21	44.5	615	1.2101	1.1743	1.1922	2	6.365	2	7.067	6.716	0.6699	0.6659	0.6679	0	-1.8	1	0	1	78		1.09	1.55	0.53	0.56	0.103
2	1	2	63	2	19.33	1	0	-1.5	24.32	44.5	616	1.3	1.262	1.281	2	4.85	2	3.67	4.26	0.7696	0.7639	0.7668	1	3.2	46.8	1	1	69	0.57	0.96	1.52	0.6	0.7	0.136
3	1	1	70	1	18	0.9	0.04	-2.75	26.56	41.5	571	1.27	1.2543	1.2622	1	17.771	1	18.327	18.049	1.066	1.1611	1.11364	1	2.5	15.3	3	1	70	0.45	0.74	1.39	0.68	0.64	0.219
3	1	1	70	2	19	1	0	-2.25	26.44	42	562	1.09	1.1395	1.1148	1	14.688	1	15.823	15.256	0.3908	0.3585	0.3747	0	-1.5	1.2	0	2	89		0.9	1.53	0.63	0.65	0.184
4	1	2	57	1	15.33	1	0	-6	25.15	46.75	547	1.3	1.2358	1.2679	1	10.901	1	11.049	10.975	0.735	0.81	0.7725	0	-2.1	1.4	0	1	97		1.06	1.43	0.51	0.56	0.106
4	1	2	57	2	14	1	0	-6.75	25.32	46.5	539	1.38	1.3544	1.3672	1	13.921	1	14.337	14.129	0.4166	0.4136	0.4151	1	4.4	85.3	1	1	88	0.61	0.87	1.34	0.59	0.64	0.157
5	1	1	49	1	15.67	1	0	-3.5	24.94	43	561	1.57	1.544	1.557	2	10.148	2	8.701	9.4245	0.7401	0.7412	0.74065	1	1.6	34.6	2	2	81	0.72	0.75	1.67	0.74	0.75	0.382
5	1	1	49	2	15.33	1	0	-3	24.69	43.12	561	1.44	1.4281	1.4341	1	11.027	1	12.15	11.589	0.6311	0.6079	0.6195	0	-1.6	1.6	0	1	81		0.67	2.12	0.83	0.81	0.816
6	1	1	63	1	14	0.8	0.1	-7.25	27.4	42.75	564	1.4108	1.4649	1.4379	1	6.865	1	7.406	7.136	1.3754	1.4309	1.4032	0	-0.4	4.2	0	2	97		0.89	1.71	0.68	0.69	0.208
6	1	1	63	2	13	0.8	0.1	-7.75	27.69	42.75	569	1.6	1.5609	1.5805	1	13.099	1	12.04	12.57	0.988	1.0605	1.0243	1	8.3	67.2	3	1	78	0.09	0.77	3.13	0.86	0.89	0.637
7	1	1	55	1	11.67	0.9	0.04	-3	24.27	44.75	572	1.58	1.6209	1.6005	2	1.632	2	1.573	1.603	1.0311	1.0903	1.0607	0	-1.7	1.2	0	2	85		0.91	1.58	0.65	0.75	0.228
7	1	1	55	2	13.67	0.9	0.04	-3.5	24.28	43.5	569	1.33	1.3649	1.3475	2	5.138	2	5.183	5.161	0.841	0.8849	0.863	1	4.9	65.3	3	2	79	0.67	0.63	1.43	0.75	0.78	0.29
8	1	1	41	1	10	1	0	-1.25	24.26	42.62	590	1.4	1.3919	1.396	1	13.006	1	13.817	13.412	0.6151	0.64	0.6276	0	-3.3	0.3	0	1	117		1.25	2.08	0.63	0.61	0.259
8	1	1	41	2	11.33	0.9	0.04	-1.875	24.27	43.5	582	1.15	1.2	1.175	1	20.524	1	19.634	20.079	0.569	0.5675	0.5683	1	0.6	30	3	1	106	0.73	1.28	1.89	0.56	0.56	0.137
9	1	1	58	1	9.33	0.9	0.04	-6.75	26.72	42.75	508	1.27	1.2338	1.2519	1	13.047	1	13.801	13.424	1.442	1.4187	1.4304	1	5.6	47.1	3	2	66	0.22	0.68	2.27	0.84	0.88	0.807
9	1	1	58	2	9.67	0.9	0.04	-6.25	26.7	43.5	516	1.34	1.32	1.33	2	6.136	2	5.875	6.006	0.912	0.9875	0.9498	0	-1.2	2.7	0	2	77		0.8	2.23	0.8	0.81	0.693
10	1	1	47	1	15	0.9	0.04	-11.5	28.92	42.25	487	1.641	1.644	1.6425	1	13.007	1	14.309	13.658	1.981	2.0416	2.0113	0	-2	1.6	0	1	81		0.84	1.41	0.62	0.64	0.144
10	1	1	47	2	17	1	0	-12	29.09	42.25	490	1.6	1.5629	1.5815	2	10.147	2	10.871	10.509	1.688	1.6822	1.6851	1	4.8	45	3	2	64	0.06	0.63	1.83	0.8	0.85	0.452
11	1	1	32	1	11.33	0.9	0.04	-11.875	27.46	43.25	551	1.08	1.0255	1.0528	1	33.806	1	36.62	35.213	0.3714	0.3386	0.355	1	5.8	97.7	1	1	72	0.19	0.62	1.51	0.77	0.81	0.379
11	1	1	32	2	11.33	1	0	-9.5	26.96	43.25	541	1.1811	1.2374	1.2093	1	0.267	1	2.809	1.538	0.4073	0.3649	0.3861	0	-2.7	1	0	1	94		0.95	1.39	0.56	0.52	0.145
12	1	1	56	1	18	0.8	0.1	-3.25	27.06	43	538	1.1265	1.1792	1.1529	1	21.989	1	24.814	23.4015	1.1703	1.2127	1.1915	1	4	40.1	1	1	77	0.05	0.82	1.76	0.72	0.74	0.18
12	1	1	56	2	17	0.9	0.04	-0.75	26.18	43	550	1.1756	1.2929	1.2343	1	7.032	1	9.339	8.1855	0.4321	0.5519	0.492	0	-1	2	0	2	81		1.16	1.84	0.61	0.61	0.147
13	1	2	63	1	17	1	0	-4	24.35	46	547	1.3659	1.4076	1.3868	1	8.976	1	11.627	10.3015	0.4147	0.4822	0.4485	0	-0.3	2.1	0	1	71		1	1.16	0.36	0.36	0.022
13	1	2	63	2	16.67	0.9	0.04	-6.125	25.21	46.25	549	1.4534	1.508	1.4807	2	12.704	2	9.412	11.058	1.1572	1.1575	1.1574	1	2.3	25	2	2	59	0.08	0.72	1.16	0.59	0.57	0.08
14	1	2	52	1	18	1	0	-5.25	26.6	42.25	567	1.2994	1.3431	1.3213	1	9.535	1	6.414	7.9745	0.5761	0.545	0.5606	1	0.5	25.1	2	2	86	0.43	1.02	1.74	0.63	0.66	0.23
14	1	2	52	2	18.67	1	0	-2.5	25.52	42.25	581	1.2878	1.3331	1.3105	2	13.356	2	17.134	15.245	0.1722	0.1835	0.1779	0	-1	1.2	0	2	100		1.17	2	0.64	0.57	0.261
15	1	1	60	1	15	0.9	0.04	-2	26	42.25	565	1.1741	1.181	1.1776	2	5.984	2	8.913	7.4485	0.1281	0.1729	0.1505	0	-2.4	1	0	2	77		0.71	1.76	0.78	0.73	0.587
15	1	1	60	2	17	0.7	0.14	-4.625	27.02	42.25	556	1.587	1.6207	1.6039	1	9.248	1	6.179	7.7135	1.1624	1.17	1.1662	1	9.6	51.9	3	2	57	-0.01	0.44	1.12	0.78	0.8	0.297
16	1	1	49	1	16.5	0.8	0.1	-9	25.65	45.5	585	1.3532	1.3958	1.3745	2	3.417	2	5.488	4.4525	0.7679	0.7754	0.7717	0	-1.1	3.2	0	2	97		0.96	1.73	0.66	0.62	0.268
16	1	1	49	2	18.5	0.8	0.1	-11.25	26.63	45.5	573	1.3772	1.3203	1.3488	2	26.969	2	23.93	25.45	1.8234	1.8455	1.8345	1	2.6	27.5	2	2	87	0.65	0.92	1.82	0.69	0.71	0.301
17	2	2	55	1	13	0.9	0.04	-11.25	28.46	43.75	448	1.2275	1.2133	1.2204	2	0.363	2	3.859	2.111	0.8387	0.8651	0.8519	0	-0.8	3	0	2	84		0.91	1.37	0.57	0.53	0.113
17	2	2	55	2	14	1	0	-8.75	27.25	43.5	421	1.3438	1.3542	1.349	2	5.866	2	3.581	4.7235	0.3991	0.4533	0.4262	1	2.6	27.5	2	2	67	0.54	0.68	1.56	0.75	0.76	0.352
18	1	2	50	1	15	0.6	0.22	-9	27.37	42.75	507	1.23	1.2171	1.2236	1	13.857	1	11.685	12.771	0.411	0.399	0.405	1	10.2	142.7	1	1	60	0.39	0.43	2.26	0.91	0.92	1.044
18	1	2	50	2	12.67	1	0	-8	27.03	43	512	1.12	1.1208	1.1204	2	4.572	2	6.897	5.7345	0.183	0.1886	0.1858	0	-2.4	3	0	2	72		0.7	2.37	0.85	0.83	0.935
19	1	1	50	1	11	1	0	-5	27.01	42.75	538	1.2275	1.2146	1.2211	1	24.417	1	25.793	25.105	1.1125	1.1795	1.146	1	3.9	53.2	1	1	78	0.53	1.16	1.93	0.62	0.65	0.165
19	1	1	50	2	13.33	1	0	-3.625	26.58	42.25	538	1.223	1.188	1.2055	1	1.987	1	2.697	2.342	0.463	0.426	0.4445	0	-2.4	2.7	0	1	96		1.27	1.52	0.39	0.3	0.064
20	1	2	37	1	14	0.9	0.04	-7.75	26.47	42.75	544	1.18	1.1564	1.1682	1	9.256	1	9.992	9.624	0.656	0.6947	0.6754	0	0.6	1.7	0	1	85		0.81	2.4	0.81	0.78	0.58
20	1	2	37	2	12.67	1	0	-9.25	26.81	43	547	1.74	1.7001	1.7201	1	19.99	1	19.078	19.534	1.9909	2.044	2.0175	1	5.6	35.3	3	1	56	0.58	0.51	2.33	0.88	0.83	0.751
21	1	1	50	1	13.33	1	0	-4.75	26.28	43	495	1.313	1.3315	1.3223	2	6.481	2	5.368	5.9245	0.7354	0.748	0.7417	1	1.2	10.6	1	2	88	0.64	0.79	1.93	0.77	0.82	0.419
21	1	1	50	2	13.33	1	0	-3.75	25.94	43	484	1.297	1.3002	1.2986	1	1.959	1	3.047	2.503	0.7679	0.7782	0.7731	0	-0.4	2.5	0	2	91		0.92	1.87	0.7	0.74	0.28
22	1	1	68	1	18.67	0.7	0.14	-3.75	26.39	44	601	1.1587	1.1383	1.1485	1	14.989	1	15.848	15.4185	1.9417	1.9673	1.9545	1	5.1	33.1	1	1	80	-0.25	0.96	1.17	0.42	0.43	0.048
22	1	1	68	2	20.33	0.8	0.1	-2.25	25.57	44.25	598	1.1539	1.1104	1.1322	1	1.721	1	1.489	1.605	0.4307	0.4496	0.4402	0	-0.6	2.3	0	1	92		1.09	1.53	0.53	0.5	0.139
23	1	1	50	1	13.33	0.9	0.04	-7.25	27.35	42.5	553	1.4687	1.4291	1.4489	1	7.785	1	7.089	7.437	1.0342	1.0571	1.0457	1	4.7	30.6	3	1	70	0.64	0.67	1.28	0.68	0.75	0.205
23	1	1	50	2	16	0.9	0.04	-6	27.06	42.5	557	1.3045	1.3225	1.3135	1	6.592	1	7.046	6.819	0.3352	0.338	0.3366	0	-2.2	1.5	0	1	87		1.13	1.5	0.49	0.49	0.083
24	1	1	57	1	14.67	1	0	-5	26.41	42.75	567	1.1587	1.1474	1.1531	1	16.537	1	15.74	16.1385	1.036	1.0347	1.0354	1	3	19.7	3	1	81	0.35	0.65	2.3	0.84	0.82	0.577
24	1	1	57	2	15	1	0	-4	26.38	42.5	574	1.2694	1.2704	1.2699	2	7.738	2	8.221	7.9795	0.7299	0.7394	0.7347	0	-0.3	1.3	0	1	84		1.16	1.93	0.61	0.57	0.159
25	1	1	64	1	14.33	0.9	0.04	-10.1125	26.33	44.75	517	1.12	1.0934	1.1067	2	9.698	2	9.9	9.799	0.64	0.6573	0.6487	0	-1.1	1.8	0	2	91		0.93	1.61	0.64	0.65	0.228
25	1	1	64	2	14	0.9	0.04	-11.5	27.14	44.75	528	1.25	1.2695	1.2598	2	14.85	2	13.084	13.967	1.8637	1.8028	1.8333	1	1.9	51.5	2	2	90	0.6	1	1.9	0.68	0.74	0.235
26	1	1	51	1	17.33	1	0	-9.75	27.19	44.5	605	1.51	1.4544	1.4822	1	11.865	1	10.119	10.992	2.31	2.4565	2.3833	1	5	56.1	1	1	74	0.39	0.76	1.47	0.69	0.75	0.276
26	1	1	51	2	15.33	1	0	-8.625	27.09	44.25	604	1.28	1.3212	1.3006	1	10.733	1	12.916	11.825	1.2398	1.2815	1.2607	0	-0.1	4.1	0	1	71		0.98	1.78	0.67	0.75	0.244
27	1	2	27	1	16	1	0	-11	28.35	42.5	601	1.52	1.4501	1.4851	1	8.996	1	10.117	9.557	1.433	1.4637	1.4484	0	0.9	4.6	0	2	83		0.73	2.06	0.79	0.78	0.531
27	1	2	27	2	15	0.8	0.1	-12	28.5	42.5	601	1.54	1.4966	1.5183	1	14.424	1	13.649	14.037	1.007	1.0371	1.0221	1	4.1	24.5	1	1	75	0.27	0.58	1.98	0.84	0.89	0.635
28	1	2	43	1	19	1	0	-3.25	25.36	42.25	552	1.74	1.6844	1.7122	1	11.583	1	10.919	11.251	1.097	1.1071	1.1021	1	0.7	16.7	2	1	95	0.54	1.19	2.43	0.7	0.87	0.498
28	1	2	43	2	16	1	0	-2.25	24.8	43	547	1.634	1.5557	1.5949	2	1.095	2	0.736	0.9155	0.993	0.9006	0.9468	0	0.5	5.6	0	2	90		1.08	1.86	0.63	0.64	0.28
29	2	1	39	1	15	0.8	0.1	-2.875	25.52	42.5	521	1.57	1.5672	1.5686	1	26.517	1	28.705	27.611	0.722	0.704	0.713	1	5.8	117.9	1	1	81	0.16	0.83	1.66	0.7	0.67	0.33
29	2	1	39	2	11.67	0.9	0.04	-4.5	26.06	41.5	501	1.2188	1.2304	1.2246	1	3.821	1	3.267	3.544	0.3804	0.3919	0.3862	0	-2.6	0.9	0	1	95		1.08	1.72	0.6	0.56	0.236
30	2	2	54	1	16.67	1	0	-7.75	28.37	42.62	536	1.5385	1.5866	1.5626	2	5.307	2	6.648	5.9775	2.6261	2.6689	2.6475	0	-2.3	1	0	2	87		0.9	1.42	0.59	0.66	0.117
30	2	2	54	2	16	0.9	0.04	-6.625	28.32	43.12	536	1.5466	1.5276	1.5371	2	9.053	2	8.381	8.717	1.187	1.136	1.1615	1	0.9	24.9	3	2	79	0.1	1.02	2.33	0.74	0.72	0.383
31	1	1	32	1	15	1	0	-6.25	26.21	43.25	584	1.3165	1.2962	1.3064	1	7.453	1	8.863	8.158	0.5827	0.6051	0.5939	1	7.5	129.2	1	2	70	0.38	0.72	1.31	0.67	0.72	0.202
31	1	1	32	2	15.67	1	0	-5.5	25.55	43.5	588	1.33	1.3205	1.3253	1	4.51	1	5.346	4.928	0.425	0.3708	0.3979	0	-0.6	1.6	0	2	85		0.9	1.23	0.53	0.49	0.218
32	1	2	62	1	10	0.9	0.04	-4.25	24.96	42.625	544	1.37	1.455	1.4125	2	1.364	2	1.032	1.198	0.619	0.6206	0.6198	0	-2.4	1.1	0	1	94		1.02	1.81	0.65	0.58	0.289
32	1	2	62	2	9.33	0.9	0.04	-4.75	25.05	43	556	1.32	1.3429	1.3315	2	4.3	2	3.893	4.0965	0.695	0.7299	0.7125	1	7.1	117	1	1	84	0.07	0.9	1.66	0.67	0.75	0.285
33	1	1	53	1	17	1	0	-5	26.05	43.5	504	1.3486	1.3037	1.3262	1	4.267	1	3.02	3.6435	0.7535	0.7438	0.7487	1	10.8	100	3	2	65	-0.24	0.68	1.98	0.81	0.84	0.497
33	1	1	53	2	14	1	0	-4.5	25.96	43.75	485	1.4793	1.4695	1.4744	1	4.105	1	5.458	4.7815	0.9952	1.037	1.0161	0	1.5	5.9	0	2	80		0.92	1.74	0.68	0.71	0.29
34	1	1	45	1	14	1	0	-5.625	25.99	44	469	1.4851	1.4378	1.4615	1	2.124	1	1.259	1.6915	0.9328	0.9059	0.9194	1	8.1	47.7	3	2	60	0.24	0.54	2.05	0.86	0.9	0.609
34	1	1	45	2	14	1	0	-5.125	25.72	44	462	1.3409	1.3155	1.3282	1	4.163	1	6.275	5.219	0.506	0.4973	0.5017	0	-2.1	1	0	1	88		1.03	2.15	0.72	0.74	0.396
35	1	1	52	1	10.33	1	0	-4.75	24.83	44.25	535	1.355	1.3992	1.3771	1	9.033	1	8.972	9.003	0.8004	0.8027	0.8016	1	1.7	39.8	1	2	89	0.4	0.9	1.75	0.69	0.7	0.26
35	1	1	52	2	10.67	1	0	-4.25	24.78	44.25	535	1.2335	1.198	1.2158	2	6.415	2	7.052	6.734	0.6575	0.6194	0.6385	0	0.1	3.5	0	2	72		0.8	1.86	0.75	0.87	0.355
36	1	1	48	1	17	0.8	0.1	-8.75	28.19	43.25	588	1.3478	1.3268	1.3373	1	6.37	1	5.633	6.002	1.0331	1.0258	1.0295	1	1.5	15.7	1	2	76	0.14	0.78	1.78	0.75	0.77	0.401
36	1	1	48	2	16	0.9	0.04	-8.25	28.1	43	591	1.3305	1.3123	1.3259	2	0.442	2	0.718	0.58	0.6621	0.6816	0.6719	0	-1.2	2.7	0	2	97		0.98	1.86	0.69	0.64	0.301
37	1	2	34	1	14	0.9	0.04	-10.5	27.08	44.75	536	2.048	2.1797	2.1139	1	2.548	1	3.516	3.032	3.7682	3.7853	3.7768	0	0.2	3	0	1	72		1.99	3.76	0.67	0.66	0.315
37	1	2	34	2	14	0.8	0.1	-11	27.19	44.25	532	1.61	1.6471	1.6286	1	18.885	1	18.969	18.927	1.9729	1.9425	1.9577	1	2	27.3	1	1	70	0.82	1.24	2.27	0.66	0.59	0.222
38	1	2	66	1	17	0.7	0.14	-3.75	25.01	45.5	562	1.489	1.495	1.492	1	22.299	1	22.547	22.423	0.7829	0.7696	0.7763	1	3	22.4	2	1	76	0.52	0.95	2.2	0.75	0.72	0.357
38	1	2	66	2	18	0.7	0.14	-3.25	24.87	45.5	557	1.5231	1.5253	1.5242	1	6.216	1	6.305	6.261	1.161	1.1379	1.1495	0	-0.1	3.8	0	1	86		1.33	2.68	0.7	0.68	0.337
39	2	1	44	1	17.5	1	0	-7.25	26.85	45.5	544	1.18	1.13	1.155	2	6.509	2	6.91	6.7095	0.2768	0.2227	0.2498	0	-2.7	1	0	2	75		0.71	1.59	0.74	0.73	0.468
39	2	1	44	2	14.5	1	0	-6.75	26.66	46	531	1.13	1.1792	1.1546	2	7.719	2	7.315	7.517	0.311	0.3284	0.3197	1	2.3	39	2	2	60	0.39	0.79	1.7	0.73	0.75	0.438
40	2	2	51	1	10.33	1	0	-6.375	27.73	41.87	520	1.39	1.3567	1.3734	1	14.988	1	14.282	14.635	1.5233	1.5342	1.5288	1	2.4	28.9	1	1	87	0.36	0.71	1.5	0.73	0.76	0.319
40	2	2	51	2	11.67	0.9	0.04	-7	27.78	41.87	514	1.53	1.4955	1.5128	1	11.51	1	12.691	12.101	1.1837	1.1163	1.15	0	-0.5	3.5	0	1	89		0.91	1.52	0.62	0.64	0.174
41	2	2	41	1	19	1	0	-1.125	24.47	42.5	539	1.7081	1.6815	1.6948	1	2.88	1	3.83	3.355	0.8921	0.9269	0.9095	0	-0.3	4.3	0	2	66		0.61	1.59	0.77	0.86	0.392
41	2	2	41	2	20	0.8	0.1	-0.25	24.25	41.75	528	1.551	1.5573	1.5542	2	11.819	2	11.754	11.782	1.195	1.1771	1.1861	1	12.3	47.6	3	2	56	0.59	0.47	1.34	0.81	0.75	0.351
42	2	1	56	1	10	0.9	0.04	-4.5	25.96	43	541	1.22	1.2676	1.2438	1	9.549	1	8.981	9.265	0.912	0.8275	0.8698	1	1.7	28.8	1	1	70	0.4	0.99	2.23	0.74	0.74	0.441
42	2	1	56	2	8.67	0.8	0.1	-5	26.11	43	533	1.37	1.4187	1.3944	1	7.04	1	8.383	7.712	0.5792	0.59	0.5846	0	-1.7	1.8	0	1	79		1	2.2	0.74	0.7	0.376
43	2	2	52	1	17	1	0	-3	25.93	43.12	598	1.2633	1.2252	1.2443	2	5.399	2	4.863	5.131	0.4443	0.3824	0.4134	0	-0.8	2.5	0	1	98		0.91	1.54	0.64	0.58	0.31
43	2	2	52	2	15	1	0	-2.5	24.86	43.12	601	1.45	1.4413	1.4457	1	9.035	1	8.702	8.869	0.5993	0.5773	0.5883	1	5.9	69.2	1	1	68	0.39	0.72	1.6	0.74	0.83	0.42
44	2	2	49	1	17	1	0	-5.5	25.79	43.25	569	1.249	1.2942	1.2716	1	25.433	1	26.267	25.85	0.852	0.8608	0.8564	1	3	45	1	1	77	0.37	0.81	2.09	0.78	0.76	0.448
44	2	2	49	2	17.67	1	0	-6.25	26.02	43.25	574	1.2475	1.1763	1.2119	1	14.473	1	15.213	14.843	0.458	0.4537	0.4557	0	-1.5	2.3	0	1	95		1.07	2.09	0.69	0.64	0.328
45	2	1	42	1	18	0.9	0.04	-7.25	27.57	43.5	589	1.23	1.2809	1.2555	1	7.572	1	10.243	8.908	0.7552	0.7967	0.776	0	-2.7	0.9	0	1	90		1.02	1.33	0.47	0.45	0.079
45	2	1	42	2	16	0.9	0.04	-6.5	27.14	43.5	588	1.2	1.2343	1.2172	1	17.021	1	14.509	15.765	0.9922	0.9846	0.9884	1	1	30.2	2	1	73	0.56	0.83	1.42	0.63	0.57	0.157
46	1	2	55	1	16	1	0	-5.5	24.72	45	574	1.2824	1.2602	1.2713	1	18.396	1	16.216	17.306	1.145	1.283	1.214	1	6.1	48.8	1	1	72	0.4	0.66	1.5	0.74	0.8	0.273
46	1	2	55	2	15	1	0	-5	24.58	44.5	586	1.33	1.3938	1.3619	1	13.529	1	16.385	14.957	0.9337	0.78	0.8569	0	0.7	4.9	0	1	70		0.91	2.07	0.74	0.8	0.363
47	2	1	40	1	16.3	0.9	0.04	-6.75	27.78	43	609	1.2529	1.2175	1.2352	2	0.795	2	3.314	2.0545	0.3867	0.5178	0.4523	0	-0.4	4.4	0	2	63		0.66	1.65	0.77	0.79	0.439
47	2	1	40	2	17	0.9	0.04	-6.25	27.59	43	628	1.2142	1.2513	1.2328	2	14.531	2	11.824	13.178	0.5535	0.6871	0.6203	1	17.8	109.5	3	2	53	0.66	0.5	1.79	0.86	0.89	0.7
48	1	2	45	1	11	0.7	0.14	-14.125	29.65	42.25	547	1.642	1.6298	1.6259	1	8.648	1	12.52	10.584	1.7237	1.6	1.6619	0	0.5	2.8	0	1	94		0.89	1.2	0.5	0.54	0.07
48	1	2	45	2	12.3	0.7	0.14	-16.125	29.94	42.75	550	1.4933	1.5423	1.5178	1	9.674	1	5.769	7.722	1.2457	1.3931	1.3194	1	7.1	52.8	3	1	81	-0.14	0.76	1.84	0.75	0.78	0.227
49	1	1	56	1	15	0.9	0.04	-0.75	23.49	45.75	552	1.1	1.06	1.08	2	0.658	2	3.596	2.127	0.0737	0.1778	0.1258	0	-2.6	1.2	0	2	75		0.81	2.24	0.8	0.78	0.93
49	1	1	56	2	14	0.8	0.1	-2.25	24.36	45.5	536	1.0739	1.1024	1.0882	1	4.361	1	1.472	2.9165	0.1818	0.0766	0.1292	1	9.2	49	3	1	48	0.3	0.4	2.2	0.92	0.91	1.264
50	2	2	34	1	14.5	0.9	0.04	-10.75	27.5	44	478	1.122	1.179	1.1505	1	5.655	1	8.774	7.2145	0.2261	0.0855	0.1558	0	-1.7	1.3	0	1	88		0.97	1.69	0.65	0.61	0.266
50	2	2	34	2	15	0.9	0.04	-8	26.93	43.5	482	1.1756	1.206	1.1908	2	13.212	2	10.456	11.834	0.2703	0.3703	0.3203	1	2	25	1	2	70	0.36	0.9	2.01	0.74	0.79	0.426
